# Supplementary material for: Outcome of Community-Based Early Intervention and Rehabilitation for Children with Cerebral Palsy in Rural Bangladesh: A Quasi-Experimental Study
Source: Brain Sci. 2021 Sep 10;11(9):1189. doi: 10.3390/brainsci11091189 (PMC8469407; doi:10.3390/brainsci11091189)
Supplement: Supplementary file 1 [file brainsci-11-01189-s001.zip]

Archive with 1 entries (1 files):
- brainsci-1326133-SI.pdf
